# Supplementary material for: Simulations and error analysis of the CNC milling of a face gear tooth with given tool paths
Source: Data Brief. 2019 Jun 12;25:104145. doi: 10.1016/j.dib.2019.104145 (PMC6598831; doi:10.1016/j.dib.2019.104145)
Supplement: Multimedia component 1 [file mmc1.zip]

Archive with 5 entries (4 files):
- Supplementary material/
- Supplementary material/Machiningerrorsanalysis.CATPart
- Supplementary material/Simulation_EnlagredView.mp4
- Supplementary material/Simulation_GeneralView.mp4
- Supplementary material/Simulation_PartialView.mp4
